# Supplementary material for: Current Use of Oral Anticoagulation Therapy in Elderly Patients with Atrial Fibrillation: Results from an Italian Multicenter Prospective Study—The ISNEP Study
Source: J Pers Med. 2022 Aug 31;12(9):1419. doi: 10.3390/jpm12091419 (PMC9505177; doi:10.3390/jpm12091419)
Supplement: Supplementary file 1 [file jpm-12-01419-s001.zip]

Archive with 1 entries (1 files):
- jpm-1802624-supplementary.pdf
